# Supplementary material for: Evaluating ChatGPT, Gemini and other Large Language Models (LLMs) in orthopaedic diagnostics: A prospective clinical study
Source: Comput Struct Biotechnol J. 2024 Dec 26;28:9–15. doi: 10.1016/j.csbj.2024.12.013 (PMC11754967; doi:10.1016/j.csbj.2024.12.013)
Supplement: Supplementary file 1 — Supplementary material [file mmc1.zip]

Archive with 10 entries (9 files):
- Supplemental Material/
- __MACOSX/._Supplemental Material
- Supplemental Material/Data Processing Workflow.docx
- __MACOSX/Supplemental Material/._Data Processing Workflow.docx
- Supplemental Material/.DS_Store
- __MACOSX/Supplemental Material/._.DS_Store
- Supplemental Material/Prompt.docx
- __MACOSX/Supplemental Material/._Prompt.docx
- Supplemental Material/Questionnaire.docx
- __MACOSX/Supplemental Material/._Questionnaire.docx
